# Supplementary material for: SARS-CoV-2 Enters Human Leydig Cells and Affects Testosterone Production In Vitro
Source: Cells. 2023 Apr 20;12(8):1198. doi: 10.3390/cells12081198 (PMC10136776; doi:10.3390/cells12081198)
Supplement: Supplementary file 1 [file cells-12-01198-s001.zip]

Archive with 1 entries (1 files):
- cells-2286526-supplementary.pdf
